# Supplementary material for: The Obesity Amelioration Effect in High-Fat-Diet Fed Mice of a Homogeneous Polysaccharide from Codonopsis pilosula
Source: Molecules. 2022 Aug 22;27(16):5348. doi: 10.3390/molecules27165348 (PMC9415953; doi:10.3390/molecules27165348)
Supplement: Supplementary file 1 [file molecules-27-05348-s001.zip]

Archive with 1 entries (1 files):
- molecules-1815898-supplementary.pdf
